# Supplementary material for: Small RNA populations revealed by blocking rRNA fragments in Drosophila melanogaster reproductive tissues
Source: PLoS One. 2018 Feb 23;13(2):e0191966. doi: 10.1371/journal.pone.0191966 (PMC5825024; doi:10.1371/journal.pone.0191966)
Supplement: S2 Table — (XLSX) [file pone.0191966.s003.xlsx]

## Sheet: S2 Table caption
	S2 Table. Non-normalized expression levels of miRNAs present in the blocked and non-blocked libraries
	For each miRNA is shown the variant sequence, its length and its non-normalized abundance - in all blocked and non-blocked samples from male D. melanogaster. AB = abdomen; AGT = accessory glands and testes; AG = accessory glands.

## Sheet: S2 Table
		S2 Table
	Annotation	SeqLen	miRNA variant	AB non-blocked	AB blocked	AGT non-blocked	AGT blocked	AG non-blocked rep 1	AG non-blocked rep 2	AG blocked rep 1	AG blocked rep 2
	dme-miR-8-3p	23	TAATACTGTCAGGTAAAGATGTC	68685	119135	1117	18207	5092	8412	117331	56948
	dme-miR-14-3p	22	TCAGTCTTTTTCTCTCTCCTAT	32266	56915	598	6794	7990	5282	143626	71509
	dme-miR-276b-3p	22	TAGGAACTTCATACCGTGCTCT	23447	44496	90	2169	978	850	17922	9287
	dme-miR-1-3p	22	TGGAATGTAAAGAAGTATGGAG	22024	78662	216	5245	3055	1400	36771	27504
	dme-miR-184-3p	22	TGGACGGAGAACTGATAAGGGC	20621	40184	121	4435	246	1228	40636	17544
	dme-miR-34-5p	21	TGGCAGTGTGGTTAGCTGGTT	18498	41701	311	9437	9285	8319	187348	136742
	dme-miR-317-3p	21	TGAACACAGCTGGTGGTATCC	18088	33266	186	12403	3552	7727	126394	52910
	dme-miR-8-3p	21	TAATACTGTCAGGTAAAGATG	15486	34950	32	1144	1620	1228	20214	17115
	dme-miR-8-3p	22	TAATACTGTCAGGTAAAGATGT	13518	31340	83	2076	1483	1564	19649	16361
	dme-miR-956-3p	23	TTTCGAGACCACTCTAATCCATT	12610	15154	32	88	51	15	330	94
	dme-miR-184-3p	20	TGGACGGAGAACTGATAAGG	10479	26737	12	323	131	88	5574	1803
	dme-miR-277-3p	23	TAAATGCACTATCTGGTACGACA	8482	17491	428	3926	1473	1622	36543	26763
	dme-bantam-3p	23	TGAGATCATTTTGAAAGCTGATT	7121	12906	425	3459	729	1132	12843	12897
	dme-miR-277-3p	21	TAAATGCACTATCTGGTACGA	6547	14959	44	1755	3563	2790	65453	59768
	dme-miR-317-3p	22	TGAACACAGCTGGTGGTATCCA	5804	7955	83	2226	914	1634	15982	9164
	dme-miR-956-3p	22	TTCGAGACCACTCTAATCCATT	5782	6865	5	45	26	8	116	28
	dme-miR-184-3p	21	TGGACGGAGAACTGATAAGGG	5705	14296	24	974	180	220	8804	3229
	dme-bantam-3p	22	TGAGATCATTTTGAAAGCTGAT	5685	6528	59	1123	188	505	8064	3841
	dme-let-7-5p	21	TGAGGTAGTAGGTTGTATAGT	5189	3389	53	813	2089	1178	27881	12550
	dme-miR-10-3p	23	CAAATTCGGTTCTAGAGAGGTTT	5168	10127	143	381	38	32	1987	306
	dme-miR-8-5p	22	CATCTTACCGGGCAGCATTAGA	4658	10666	71	1727	586	492	9101	6839
	dme-miR-314-3p	21	TATTCGAGCCAATAAGTTCGG	4649	5057	4	10	0	4	154	21
	dme-miR-304-5p	23	TAATCTCAATTTGTAAATGTGAG	4582	4672	85	1409	4071	5445	35403	18371
	dme-miR-317-3p	20	TGAACACAGCTGGTGGTATC	4458	10621	15	1081	819	993	29314	10443
	dme-miR-14-3p	20	TCAGTCTTTTTCTCTCTCCT	4266	10018	16	284	263	261	6990	3040
	dme-miR-14-3p	21	TCAGTCTTTTTCTCTCTCCTA	4266	9909	60	1017	773	541	13402	7035
	dme-miR-956-3p	22	TTTCGAGACCACTCTAATCCAT	4050	3803	6	19	42	1	113	16
	dme-miR-34-5p	22	TGGCAGTGTGGTTAGCTGGTTG	3669	6921	244	4277	3004	1975	45272	30465
	dme-miR-33-5p	21	GTGCATTGTAGTCGCATTGTC	3363	7415	13	559	1458	1545	33743	25076
	dme-miR-304-5p	22	TAATCTCAATTTGTAAATGTGA	3232	5666	24	753	2731	3130	54635	28162
	dme-miR-281-3p	22	TGTCATGGAATTGCTCTCTTTG	3111	7043	11	60	122	69	1128	1396
	dme-miR-277-3p	22	TAAATGCACTATCTGGTACGAC	3015	6011	40	853	353	312	10017	4290
	dme-miR-34-5p	24	TGGCAGTGTGGTTAGCTGGTTGTG	2917	3962	788	4286	823	826	16645	9469
	dme-miR-317-3p	24	TGAACACAGCTGGTGGTATCCAGT	2864	5071	14	92	266	461	2461	3792
	dme-miR-2b-3p	22	TATCACAGCCAGCTTTGAGGAG	2734	6135	93	3035	1577	1383	13473	16484
	dme-miR-263a-5p	24	AATGGCACTGGAAGAATTCACGGG	2732	5500	259	2343	1183	1185	11845	12293
	dme-miR-275-3p	23	TCAGGTACCTGAAGTAGCGCGCG	2560	4363	199	2626	539	545	9670	5985
	dme-miR-252-5p	22	CTAAGTACTAGTGCCGCAGGAG	2540	7230	13	595	59	54	1552	333
	dme-miR-274-5p	22	TTTGTGACCGACACTAACGGGT	2327	4739	5	28	1	2	82	39
	dme-miR-958-3p	22	TGAGATTCTTCTATTCTACTTT	2207	3934	1	9	16	1	23	5
	dme-miR-31a-5p	23	TGGCAAGATGTCGGCATAGCTGA	2129	3618	73	1152	167	266	5654	3957
	dme-miR-375-3p	21	TTTGTTCGTTTGGCTTAAGTT	2116	4162	135	2417	7848	10340	150298	92718
	dme-miR-275-3p	22	TCAGGTACCTGAAGTAGCGCGC	2105	4706	95	2966	464	482	7984	5578
	dme-miR-12-5p	20	TGAGTATTACATCAGGTACT	2089	4641	2	177	1335	1774	29163	20831
	dme-miR-1-3p	21	TGGAATGTAAAGAAGTATGGA	2071	5693	6	286	81	111	3247	1535
	dme-miR-276a-3p	21	TAGGAACTTCATACCGTGCTC	1938	4101	1	119	112	43	1578	701
	dme-miR-12-5p	23	TGAGTATTACATCAGGTACTGGT	1854	4353	587	9117	5297	5742	109236	67919
	dme-miR-34-5p	20	TGGCAGTGTGGTTAGCTGGT	1832	6648	25	669	1200	672	35768	17813
	dme-miR-305-5p	22	ATTGTACTTCATCAGGTGCTCT	1763	3250	27	467	204	368	4438	2984
	dme-miR-999-3p	22	TGTTAACTGTAAGACTGTGTCT	1758	3350	18	423	199	394	9717	8754
	dme-miR-12-5p	22	TGAGTATTACATCAGGTACTGG	1718	4628	151	3937	5694	4453	63949	57484
	dme-miR-317-3p	23	TGAACACAGCTGGTGGTATCCAG	1698	1901	14	143	160	244	2294	1259
	dme-miR-375-3p	22	TTTGTTCGTTTGGCTTAAGTTA	1669	3507	304	3578	11846	12699	196415	148087
	dme-miR-125-5p	22	TCCCTGAGACCCTAACTTGTGA	1658	3307	127	2677	920	384	3238	2738
	dme-miR-31a-5p	22	TGGCAAGATGTCGGCATAGCTG	1652	3388	27	1062	215	300	6775	4708
	dme-miR-281-3p	21	TGTCATGGAATTGCTCTCTTT	1611	3363	5	21	37	53	574	624
	dme-miR-9a-5p	23	TCTTTGGTTATCTAGCTGTATGA	1562	3343	72	677	98	129	3950	2415
	dme-miR-263a-5p	23	AATGGCACTGGAAGAATTCACGG	1554	3699	81	1676	1512	1197	10145	16793
	dme-miR-263a-5p	22	AATGGCACTGGAAGAATTCACG	1543	3897	16	627	905	589	9777	11089
	dme-miR-9a-5p	22	TCTTTGGTTATCTAGCTGTATG	1512	3593	23	284	270	96	2302	1938
	dme-miR-2a-3p	23	TATCACAGCCAGCTTTGAGGAGC	1479	2592	55	703	517	375	2407	2611
	dme-miR-277-3p	20	TAAATGCACTATCTGGTACG	1438	3715	4	255	900	611	17713	13391
	dme-miR-281-2-5p	22	AAGAGAGCTATCCGTCGACAGT	1408	3291	5	65	86	35	528	626
	dme-miR-184-3p	19	TGGACGGAGAACTGATAAG	1398	5008	1	14	1	11	516	591
	dme-miR-11-3p	21	CATCACAGTCTGAGTTCTTGC	1388	3965	9	330	2440	990	21925	20655
	dme-miR-316-5p	22	TGTCTTTTTCCGCTTACTGGCG	1350	1477	53	998	485	501	6592	2603
	dme-miR-279-3p	20	TGACTAGATCCACACTCATT	1262	3030	5	194	378	308	5164	4007
	dme-miR-10-5p	22	ACCCTGTAGATCCGAATTTGTT	1182	16252	30	650	66	9	1811	481
	dme-miR-34-3p	23	CAGCCACTATCTTCACTGCCGCC	1168	2002	113	2035	145	165	3134	1325
	dme-let-7-5p	20	TGAGGTAGTAGGTTGTATAG	1162	1141	7	116	655	227	5980	3664
	dme-miR-965-3p	22	TAAGCGTATAGCTTTTCCCCTT	1131	1914	34	1127	160	257	1431	2074
	dme-miR-10-3p	22	CAAATTCGGTTCTAGAGAGGTT	1105	2673	13	114	27	4	393	59
	dme-miR-12-5p	21	TGAGTATTACATCAGGTACTG	1078	2809	18	740	2005	1986	33627	27777
	dme-miR-314-3p	20	TATTCGAGCCAATAAGTTCG	1013	1516	1	1	0	0	27	0
	dme-miR-306-5p	21	TCAGGTACTTAGTGACTCTCA	1012	491	15	220	80	58	340	361
	dme-miR-274-5p	23	TTTGTGACCGACACTAACGGGTA	1000	2230	4	45	1	4	46	19
	dme-miR-34-5p	23	TGGCAGTGTGGTTAGCTGGTTGT	995	1415	173	1478	391	437	8981	4129
	dme-bantam-3p	21	TGAGATCATTTTGAAAGCTGA	977	1677	8	125	53	70	1418	642
	dme-miR-275-3p	21	TCAGGTACCTGAAGTAGCGCG	932	2188	30	1459	347	191	4126	2852
	dme-miR-8-3p	20	TAATACTGTCAGGTAAAGAT	930	3004	1	59	1583	96	1353	1958
	dme-miR-956-3p	21	TTTCGAGACCACTCTAATCCA	818	1290	0	6	0	1	21	0
	dme-miR-252-5p	21	CTAAGTACTAGTGCCGCAGGA	807	1591	9	102	19	6	314	52
	dme-miR-282-5p	22	TAGCCTCTACTAGGCTTTGTCT	761	2438	17	174	16	58	235	424
	dme-miR-283-5p	22	AAATATCAGCTGGTAATTCTGG	740	1663	5	325	100	357	9923	4399
	dme-miR-31b-5p	21	TGGCAAGATGTCGGCATAGCT	734	1689	2	283	111	48	1669	890
	dme-miR-34-5p	19	TGGCAGTGTGGTTAGCTGG	721	3643	4	87	703	84	7007	7292
	dme-miR-1-3p	20	TGGAATGTAAAGAAGTATGG	702	2511	4	47	97	17	827	604
	dme-miR-279-3p	21	TGACTAGATCCACACTCATTA	655	1588	13	457	556	338	3462	3468
	dme-miR-9a-5p	21	TCTTTGGTTATCTAGCTGTAT	647	2008	3	64	92	75	2172	1753
	dme-miR-8-5p	21	CATCTTACCGGGCAGCATTAG	644	1743	4	241	135	91	1479	1463
	dme-miR-278-3p	22	TCGGTGGGACTTTCGTCCGTTT	642	1847	87	709	73	153	3157	2752
	dme-miR-281-3p	23	TGTCATGGAATTGCTCTCTTTGT	639	1562	17	32	12	45	434	476
	dme-miR-956-3p	21	TTCGAGACCACTCTAATCCAT	629	578	1	5	0	0	8	5
	dme-miR-970-3p	21	TCATAAGACACACGCGGCTAT	612	1776	19	910	1437	1016	19371	15789
	dme-miR-317-3p	19	TGAACACAGCTGGTGGTAT	605	3977	2	79	154	70	3143	2357
	dme-miR-11-3p	20	CATCACAGTCTGAGTTCTTG	600	1568	1	48	485	188	3600	4554
	dme-miR-13a-3p	22	TATCACAGCCATTTTGACGAGT	589	2586	33	272	286	256	1406	907
	dme-bantam-5p	23	CCGGTTTTCGATTTGGTTTGACT	582	595	6	127	38	28	750	204
	dme-miR-305-5p	21	ATTGTACTTCATCAGGTGCTC	562	1092	2	111	90	85	1387	967
	dme-miR-316-5p	21	TGTCTTTTTCCGCTTACTGGC	559	1058	8	160	191	118	2990	1125
	dme-miR-279-3p	22	TGACTAGATCCACACTCATTAA	557	1713	31	672	355	320	2964	3233
	dme-miR-8-3p	22	AATACTGTCAGGTAAAGATGTC	505	1006	4	105	117	61	879	589
	dme-miR-14-3p	19	TCAGTCTTTTTCTCTCTCC	501	1329	1	29	490	46	705	622
	dme-miR-956-3p	20	TTTCGAGACCACTCTAATCC	480	918	0	0	15	0	24	2
	dme-miR-9b-5p	23	TCTTTGGTGATTTTAGCTGTATG	475	1224	87	318	196	260	5958	3890
	dme-miR-2a-3p	21	TATCACAGCCAGCTTTGAGGA	474	1046	12	358	320	254	3976	3179
	dme-miR-2a-2-5p	21	CCTCATCAAGTGGTTGTGATA	457	487	3	108	2	83	700	112
	dme-miR-276b-5p	22	AGCGAGGTATAGAGTTCCTACG	453	755	1	30	16	24	119	135
	dme-miR-929-5p	21	AAATTGACTCTAGTAGGGAGT	398	417	0	0	0	0	2	2
	dme-miR-7-5p	23	TGGAAGACTAGTGATTTTGTTGT	398	764	52	412	328	287	5197	5391
	dme-miR-316-5p	20	TGTCTTTTTCCGCTTACTGG	386	916	0	42	57	31	990	441
	dme-miR-1006-3p	23	TAAATTCGATTTCTTATTCATAG	384	567	4	39	46	47	474	335
	dme-miR-306-5p	22	TCAGGTACTTAGTGACTCTCAA	375	201	51	166	67	47	168	269
	dme-miR-281-1-5p	21	AAAGAGAGCTGTCCGTCGACA	371	861	0	11	1	4	42	79
	dme-miR-2b-3p	23	TATCACAGCCAGCTTTGATGAGC	361	556	18	312	321	227	1140	976
	dme-miR-281-1-5p	21	AAGAGAGCTATCCGTCGACAG	353	991	1	14	3	8	133	212
	dme-miR-9c-5p	22	TCTTTGGTATTCTAGCTGTAGA	353	711	20	260	35	119	3505	1881
	dme-miR-2b-3p	20	TATCACAGCCAGCTTTGAGG	352	897	2	94	170	103	1661	2034
	dme-miR-958-3p	21	TGAGATTCTTCTATTCTACTT	339	636	0	1	0	0	0	0
	dme-miR-33-5p	20	GTGCATTGTAGTCGCATTGT	338	1002	1	26	133	122	2561	2414
	dme-miR-9c-5p	21	TCTTTGGTATTCTAGCTGTAG	326	499	7	180	41	95	3840	1083
	dme-miR-283-5p	21	AAATATCAGCTGGTAATTCTG	324	706	0	66	72	157	6265	1999
	dme-miR-31b-5p	21	TGGCAAGATGTCGGAATAGCT	312	637	2	108	0	0	21	11
	dme-miR-304-5p	21	TAATCTCAATTTGTAAATGTG	308	520	1	51	311	216	3632	2116
	dme-miR-8-3p	19	TAATACTGTCAGGTAAAGA	300	1056	0	12	4384	23	599	1643
	dme-miR-278-3p	21	TCGGTGGGACTTTCGTCCGTT	288	933	3	133	2	26	897	588
	dme-miR-125-5p	21	TCCCTGAGACCCTAACTTGTG	281	689	10	438	180	52	640	557
	dme-miR-190-5p	24	AGATATGTTTGATATTCTTGGTTG	280	844	45	249	392	437	6199	4706
	dme-miR-263a-5p	21	AATGGCACTGGAAGAATTCAC	273	791	0	73	352	83	1075	2866
	dme-bantam-3p	20	TGAGATCATTTTGAAAGCTG	267	609	1	20	0	17	284	275
	dme-miR-190-5p	23	AGATATGTTTGATATTCTTGGTT	262	438	16	131	34	169	2526	1057
	dme-miR-375-3p	20	TTTGTTCGTTTGGCTTAAGT	261	662	7	186	858	714	14377	8456
	dme-miR-13b-3p	21	TATCACAGCCATTTTGACGAG	259	497	2	37	65	37	217	190
	dme-miR-958-5p	23	AGTAGAATAGCAGGCTTATCACA	254	475	1	6	0	0	16	1
	dme-miR-14-3p	21	CAGTCTTTTTCTCTCTCCTAT	248	594	6	43	105	29	1054	776
	dme-miR-9b-5p	22	TCTTTGGTGATTTTAGCTGTAT	242	735	51	265	77	113	3298	2041
	dme-miR-305-5p	23	ATTGTACTTCATCAGGTGCTCTG	236	382	21	216	23	111	1161	339
	dme-miR-274-5p	21	TTTGTGACCGACACTAACGGG	234	551	0	4	0	0	2	1
	dme-miR-305-3p	23	CGGCACATGTTGAAGTACACTCA	226	328	10	144	12	35	284	391
	dme-miR-1012-3p	23	TTAGTCAAAGATTTTCCCCATAG	225	573	71	540	299	166	2378	1979
	dme-miR-995-3p	21	TAGCACCACATGATTCGGCTT	221	558	4	218	202	235	3315	3300
	dme-miR-996-3p	22	TGACTAGATTTCATGCTCGTCT	220	485	3	66	32	65	837	1086
	dme-miR-11-5p	22	CAAGAACTTTCTCTGTGACCCG	219	424	2	155	40	34	2556	585
	dme-miR-14-5p	22	GGGAGCGAGACGGGGACTCACT	216	329	0	109	48	32	403	300
	dme-miR-7-5p	22	TGGAAGACTAGTGATTTTGTTG	213	678	20	629	69	83	2210	1935
	dme-miR-284-5p	26	CCTGGAATTAAGTTGACTGTGTAGCC	211	99	72	138	0	37	398	113
	dme-miR-100-5p	22	AACCCGTAAATCCGAACTTGTG	209	350	12	140	90	44	147	274
	dme-miR-2a-3p	21	TCACAGCCAGCTTTGATGAGC	204	446	1	48	84	60	482	650
	dme-miR-2a-3p	22	TATCACAGCCAGCTTTGATGAG	203	477	21	537	231	198	1893	2379
	dme-miR-281-2-5p	20	AAGAGAGCTATCCGTCGACA	189	550	0	1	7	1	33	40
	dme-miR-33-5p	19	GTGCATTGTAGTCGCATTG	186	426	0	7	27	13	277	409
	dme-miR-311-3p	22	TATTGCACATTCACCGGCCTGA	186	395	188	3392	0	0	43	15
	dme-miR-10-5p	21	ACCCTGTAGATCCGAATTTGT	184	2460	1	49	4	0	307	98
	dme-miR-996-3p	20	TGACTAGATTTCATGCTCGT	184	264	1	10	2	24	497	271
	dme-miR-305-5p	20	ATTGTACTTCATCAGGTGCT	183	493	0	9	2	21	438	263
	dme-miR-276b-3p	20	TAGGAACTTCATACCGTGCT	183	579	2	11	20	5	171	80
	dme-miR-31a-5p	23	TGGCAAGATGTCGGAATAGCTGA	183	373	18	400	0	1	47	25
	dme-miR-317-5p	22	TGGGATACACCCTGTGCTCGCT	181	401	4	170	62	29	742	515
	dme-miR-9a-3p	22	TAAAGCTAGCTTACCGAAGTTA	174	231	1	53	1	8	167	52
	dme-miR-275-3p	20	TCAGGTACCTGAAGTAGCGC	174	476	3	85	83	17	390	278
	dme-miR-31a-5p	20	TGGCAAGATGTCGGCATAGC	173	539	0	27	30	6	378	310
	dme-miR-317-3p	18	TGAACACAGCTGGTGGTA	172	1232	0	13	353	20	362	1589
	dme-miR-278-5p	23	CCGGATGATGGTTCACAACGACC	167	195	5	65	39	6	120	64
	dme-miR-1-3p	21	GGAATGTAAAGAAGTATGGAG	167	949	2	41	0	12	327	312
	dme-miR-184-3p	21	GGACGGAGAACTGATAAGGGC	162	440	2	32	4	5	298	196
	dme-miR-252-5p	20	CTAAGTACTAGTGCCGCAGG	159	471	0	11	3	2	42	16
	dme-miR-275-3p	19	TCAGGTACCTGAAGTAGCG	156	541	2	15	607	6	145	522
	dme-miR-281-1-5p	22	AAAGAGAGCTGTCCGTCGACAG	145	307	0	0	13	2	11	35
	dme-miR-10-3p	20	CAAATTCGGTTCTAGAGAGG	138	327	0	2	0	1	25	11
	dme-miR-10-3p	21	CAAATTCGGTTCTAGAGAGGT	138	395	0	11	0	1	39	36
	dme-miR-281-3p	20	TGTCATGGAATTGCTCTCTT	137	377	1	1	11	1	48	79
	dme-miR-276a-3p	21	AGGAACTTCATACCGTGCTCT	135	350	0	11	0	15	124	100
	dme-miR-263a-5p	20	AATGGCACTGGAAGAATTCA	130	434	0	20	508	25	332	1291
	dme-miR-31a-5p	22	TGGCAAGATGTCGGAATAGCTG	130	382	7	278	0	1	39	18
	dme-miR-12-5p	19	TGAGTATTACATCAGGTAC	127	427	1	13	2092	111	3125	6178
	dme-miR-310-3p	22	TATTGCACACTTCCCGGCCTTT	120	235	134	2191	3	1	12	2
	dme-let-7-5p	19	TGAGGTAGTAGGTTGTATA	119	87	0	6	415	20	671	557
	dme-miR-2b-3p	20	TCACAGCCAGCTTTGATGAG	115	376	0	27	75	21	283	420
	dme-miR-305-3p	22	CGGCACATGTTGAAGTACACTC	114	191	2	41	17	17	249	204
	dme-miR-277-3p	19	TAAATGCACTATCTGGTAC	113	447	1	8	524	27	1104	1406
	dme-miR-956-3p	19	TTTCGAGACCACTCTAATC	112	258	0	0	67	0	7	3
	dme-miR-8-3p	20	AATACTGTCAGGTAAAGATG	109	347	0	5	21	6	115	134
	dme-miR-305-3p	21	CGGCACATGTTGAAGTACACT	109	194	1	10	10	10	82	114
	dme-miR-996-3p	21	TGACTAGATTTCATGCTCGTC	109	245	2	32	0	30	618	521
	dme-miR-282-3p	22	ACATAGCCTATAAGAGGTTAGG	107	197	0	13	11	6	66	61
	dme-miR-92b-3p	22	AATTGCACTAGTCCCGGCCTGC	105	286	39	859	26	15	269	313
	dme-miR-8-3p	21	ATACTGTCAGGTAAAGATGTC	105	259	1	18	31	17	261	228
	dme-miR-929-5p	22	AAATTGACTCTAGTAGGGAGTC	103	154	0	0	0	0	1	3
	dme-miR-279-3p	19	TGACTAGATCCACACTCAT	102	284	1	5	49	8	243	233
	dme-miR-988-3p	21	CCCCTTGTTGCAAACCTCACG	101	192	5	185	103	34	270	195
	dme-miR-988-3p	22	CCCCTTGTTGCAAACCTCACGC	92	175	1	135	26	42	151	161
	dme-miR-9a-3p	21	TAAAGCTAGCTTACCGAAGTT	91	139	0	11	0	6	206	82
	dme-miR-8-5p	20	CATCTTACCGGGCAGCATTA	90	296	1	13	26	15	227	232
	dme-miR-983-5p	21	ATAATACGTTTCGAACTAATG	87	185	5	132	0	0	3	4
	dme-miR-956-3p	20	TTCGAGACCACTCTAATCCA	87	134	0	0	7	0	4	0
	dme-miR-961-5p	22	TTTGATCACCAGTAACTGAGAT	87	171	3	215	0	1	3	3
	dme-miR-2b-2-5p	23	TTCTTCAAAGTGGTTGTGAAATG	86	207	4	55	41	24	510	255
	dme-miR-8-3p	21	AATACTGTCAGGTAAAGATGT	84	254	0	13	24	10	139	160
	dme-miR-34-5p	20	GGCAGTGTGGTTAGCTGGTT	84	294	0	33	25	39	992	850
	dme-miR-375-3p	19	TTTGTTCGTTTGGCTTAAG	83	244	1	20	985	144	3992	4451
	dme-miR-7-5p	21	TGGAAGACTAGTGATTTTGTT	81	257	4	85	32	38	1030	731
	dme-miR-985-3p	22	CAAATGTTCCAATGGTCGGGCA	80	41	17	368	0	0	18	0
	dme-bantam-3p	19	TGAGATCATTTTGAAAGCT	80	232	0	2	35	5	78	177
	dme-miR-964-5p	22	TTAGAATAGGGGAGCTTAACTT	78	137	32	617	1	0	1	0
	dme-miR-184-3p	19	GGACGGAGAACTGATAAGG	76	268	0	0	0	1	29	10
	dme-miR-34-3p	22	CAGCCACTATCTTCACTGCCGC	75	183	5	115	41	16	214	123
	dme-miR-8-3p	18	TAATACTGTCAGGTAAAG	75	464	0	1	792	11	210	1084
	dme-miR-958-3p	20	TGAGATTCTTCTATTCTACT	75	162	0	0	0	0	1	0
	dme-miR-1-3p	19	TGGAATGTAAAGAAGTATG	75	419	0	4	186	1	268	626
	dme-miR-34-5p	18	TGGCAGTGTGGTTAGCTG	73	525	0	2	1094	11	661	2648
	dme-miR-996-5p	22	GCGAACATGGATCTAGTGCACG	72	109	3	42	1	9	217	123
	dme-miR-281-1-5p	23	AAAGAGAGCTGTCCGTCGACAGT	71	236	0	0	0	4	6	54
	dme-miR-963-5p	23	ACAAGGTAAATATCAGGTTGTTT	71	146	77	310	0	0	6	17
	dme-miR-305-5p	19	ATTGTACTTCATCAGGTGC	71	213	0	1	6	2	87	153
	dme-miR-965-3p	21	TAAGCGTATAGCTTTTCCCCT	70	124	1	55	8	18	81	79
	dme-miR-2b-3p	21	TATCACAGCCAGCTTTGATGA	70	157	1	101	71	48	773	869
	dme-miR-1006-3p	22	TAAATTCGATTTCTTATTCATA	69	93	0	8	41	13	65	70
	dme-miR-274-5p	20	TTTGTGACCGACACTAACGG	69	160	0	2	0	0	0	0
	dme-miR-281-1-5p	20	AAAGAGAGCTGTCCGTCGAC	68	129	0	0	0	0	6	6
	dme-miR-79-3p	22	TAAAGCTAGATTACCAAAGCAT	68	104	1	39	35	21	175	205
	dme-miR-184-3p	18	TGGACGGAGAACTGATAA	68	400	0	0	56	1	61	347
	dme-miR-274-5p	19	TTTGTGACCGACACTAACG	68	188	1	1	0	0	5	0
	dme-miR-983-5p	22	ATAATACGTTTCGAACTAATGA	65	98	21	233	0	0	6	0
	dme-miR-317-3p	20	GAACACAGCTGGTGGTATCC	65	164	2	21	13	33	459	403
	dme-miR-31b-5p	19	TGGCAAGATGTCGGCATAG	65	257	0	9	22	2	111	160
	dme-miR-984-5p	23	TGAGGTAAATACGGTTGGAATTT	64	73	100	438	0	0	9	0
	dme-miR-276a-3p	19	TAGGAACTTCATACCGTGC	63	165	0	2	60	1	58	93
	dme-miR-311-3p	21	TATTGCACATTCACCGGCCTG	62	132	34	818	0	0	8	7
	dme-miR-9a-5p	20	TCTTTGGTTATCTAGCTGTA	62	181	1	5	0	4	152	180
	dme-miR-964-5p	21	TTAGAATAGGGGAGCTTAACT	60	106	5	255	0	0	4	6
	dme-let-7-5p	18	TGAGGTAGTAGGTTGTAT	58	88	0	2	1812	9	380	807
	dme-miR-304-3p	22	CACTTTGCAATTGGAGATTGCT	57	133	0	16	8	75	1275	882
	dme-miR-988-5p	22	GTGTGATTTGTAGCAAAGTGAT	56	67	0	23	0	17	389	65
	dme-miR-31a-5p	20	TGGCAAGATGTCGGAATAGC	54	168	0	9	0	0	1	4
	dme-miR-283-5p	20	AAATATCAGCTGGTAATTCT	53	158	2	6	1	22	985	404
	dme-miR-277-3p	20	AAATGCACTATCTGGTACGA	52	127	0	7	101	23	340	504
	dme-miR-963-5p	24	ACAAGGTAAATATCAGGTTGTTTC	52	78	107	257	0	0	2	0
	dme-miR-276a-3p	22	TAGGAACTTAATACCGTGCTCT	52	98	0	2	0	1	75	22
	dme-miR-277-3p	22	AAATGCACTATCTGGTACGACA	51	134	1	27	29	11	159	170
	dme-miR-14-3p	18	TCAGTCTTTTTCTCTCTC	51	211	0	5	1312	9	120	261
	dme-miR-277-5p	21	CGTGTCAGGAGTGCATTTGCA	50	95	1	24	15	3	88	46
	dme-miR-190-5p	21	AGATATGTTTGATATTCTTGG	48	107	0	6	54	14	344	328
	dme-bantam-5p	22	CCGGTTTTCGATTTGGTTTGAC	48	66	3	19	16	4	45	36
	dme-miR-9b-3p	22	TAGAGCTTTATTACCAAAAACC	47	68	8	30	8	11	256	51
	dme-miR-275-5p	23	CGCGCTAATCAGTGACCGGGGCT	46	127	10	193	0	16	365	151
	dme-miR-982-5p	23	TCCTGGACAAATATGAAGTAAAT	46	73	96	354	0	0	2	0
	dme-miR-14-3p	20	AGTCTTTTTCTCTCTCCTAT	45	150	2	1	7	5	157	280
	dme-miR-184-3p	20	GGACGGAGAACTGATAAGGG	45	141	0	6	0	1	71	37
	dme-miR-282-5p	21	TAGCCTCTACTAGGCTTTGTC	44	110	0	9	9	7	59	30
	dme-miR-1003-3p	22	TCTCACATTTACATATTCACAG	43	86	0	13	42	4	40	36
	dme-miR-984-5p	22	TGAGGTAAATACGGTTGGAATT	43	32	43	241	0	1	0	3
	dme-miR-8-5p	21	ATCTTACCGGGCAGCATTAGA	42	98	0	18	2	3	100	60
	dme-miR-2a-3p	20	TATCACAGCCAGCTTTGATG	42	126	0	16	74	21	202	546
	dme-miR-284-5p	25	CCTGGAATTAAGTTGACTGTGTAGC	41	49	14	62	1	18	176	74
	dme-miR-13b-2-5p	24	GCGTCAAAATGACTGTGAGCTATG	41	117	6	53	7	10	218	138
	dme-miR-8-3p	20	TACTGTCAGGTAAAGATGTC	41	99	1	3	1	8	89	129
	dme-miR-92a-3p	22	CATTGCACTTGTCCCGGCCTAT	40	80	23	361	6	10	48	56
	dme-miR-304-5p	20	TAATCTCAATTTGTAAATGT	40	66	0	7	387	35	337	981
	dme-miR-981-3p	22	TTCGTTGTCGACGAAACCTGCA	40	84	9	406	289	189	3912	4340
	dme-miR-959-3p	21	TTGTCATCGGGGGTATTATGA	40	70	2	477	0	1	15	0
	dme-miR-991-3p	22	TTAAAGTTGTAGTTTGGAAAGT	39	118	1	55	0	0	1	0
	dme-miR-9b-5p	21	TCTTTGGTGATTTTAGCTGTA	38	96	2	23	39	10	411	193
	dme-miR-304-5p	22	AATCTCAATTTGTAAATGTGAG	37	48	1	7	51	47	210	254
	dme-miR-184-3p	17	TGGACGGAGAACTGATA	37	283	1	1	75	0	23	97
	dme-miR-184-3p	20	GACGGAGAACTGATAAGGGC	36	146	0	2	0	1	81	51
	dme-miR-982-5p	22	TCCTGGACAAATATGAAGTAAA	36	13	21	142	0	0	0	0
	dme-miR-92b-3p	21	AATTGCACTAGTCCCGGCCTG	34	128	3	212	33	8	221	148
	dme-miR-8-5p	19	CATCTTACCGGGCAGCATT	34	173	0	4	40	8	84	146
	dme-miR-970-3p	20	TCATAAGACACACGCGGCTA	34	116	0	37	36	40	1022	1026
	dme-miR-281-2-5p	19	AAGAGAGCTATCCGTCGAC	32	122	0	0	78	0	9	24
	dme-bantam-3p	22	GAGATCATTTTGAAAGCTGATT	32	57	2	18	0	11	50	90
	dme-miR-1006-3p	21	TAAATTCGATTTCTTATTCAT	32	68	0	2	0	2	59	45
	dme-miR-125-5p	20	TCCCTGAGACCCTAACTTGT	31	72	0	25	42	3	35	98
	dme-miR-281-3p	19	TGTCATGGAATTGCTCTCT	31	108	0	0	95	1	12	35
	dme-miR-375-3p	21	TTGTTCGTTTGGCTTAAGTTA	30	35	0	26	128	137	2242	1662
	dme-miR-263a-5p	23	ATGGCACTGGAAGAATTCACGGG	29	72	1	30	19	10	149	222
	dme-miR-263a-3p	22	CGTGATCTCTTAGTGGCATCTA	29	80	0	34	0	6	153	61
	dme-miR-277-3p	18	TAAATGCACTATCTGGTA	29	224	0	1	124	5	368	1096
	dme-miR-2a-3p	19	TATCACAGCCAGCTTTGAG	29	136	0	2	746	16	166	629
	dme-miR-11-3p	19	CATCACAGTCTGAGTTCTT	28	304	0	5	171	20	1219	1860
	dme-miR-1-3p	20	GAATGTAAAGAAGTATGGAG	28	183	0	4	0	4	45	76
	dme-miR-31a-5p	22	GGCAAGATGTCGGCATAGCTGA	28	69	0	16	3	5	70	103
	dme-miR-310-3p	21	TATTGCACACTTCCCGGCCTT	28	49	13	485	1	0	16	2
	dme-miR-1003-3p	21	TCTCACATTTACATATTCACA	28	75	0	1	32	7	37	58
	dme-miR-10-5p	20	ACCCTGTAGATCCGAATTTG	27	375	1	11	19	0	38	23
	dme-let-7-3p	22	CTATACAATGTGCTAGCTTTCT	27	68	0	8	0	8	126	56
	dme-miR-956-3p	18	TTTCGAGACCACTCTAAT	27	154	0	0	75	0	4	8
	dme-miR-316-3p	22	ACAGGAAAGGGAAAAAGGCGTA	26	73	4	120	17	9	262	135
	dme-miR-999-3p	21	TGTTAACTGTAAGACTGTGTC	26	31	0	8	1	11	156	92
	dme-miR-iab-4-3p	20	TTACGTATACTGAAGGTATA	26	18	0	2	18	6	188	127
	dme-miR-375-3p	20	TTGTTCGTTTGGCTTAAGTT	26	42	1	25	41	80	1243	746
	dme-miR-34-5p	21	GGCAGTGTGGTTAGCTGGTTG	25	48	0	17	27	14	276	199
	dme-miR-33-5p	18	GTGCATTGTAGTCGCATT	25	97	0	0	137	5	161	338
	dme-miR-34-3p	20	CAGCCACTATCTTCACTGCC	24	62	0	9	23	2	41	86
	dme-miR-13a-3p	20	TATCACAGCCATTTTGACGA	24	266	0	8	99	5	272	536
	dme-miR-14-3p	17	TCAGTCTTTTTCTCTCT	24	104	0	0	2833	4	9	82
	dme-miR-9c-5p	19	TCTTTGGTTATCTAGCTGT	24	84	1	0	27	1	44	68
	dme-miR-33-5p	20	TGCATTGTAGTCGCATTGTC	24	52	0	2	8	11	161	243
	dme-miR-962-5p	25	ATAAGGTAGAGAAATTGATGCTGTC	23	35	147	165	0	0	9	2
	dme-miR-317-3p	21	GAACACAGCTGGTGGTATCCA	23	59	0	8	0	7	58	53
	dme-miR-iab-8-5p	21	TTACGTATACTGAAGGTATAC	23	12	0	1	3	21	284	100
	dme-miR-277-3p	21	AAATGCACTATCTGGTACGAC	22	51	0	5	2	3	64	65
	dme-miR-12-3p	22	CAGTACTTATGTCATACTACGC	22	21	0	10	20	15	80	140
	dme-miR-278-3p	20	TCGGTGGGACTTTCGTCCGT	22	106	0	7	0	0	58	50
	dme-miR-7-5p	20	TGGAAGACTAGTGATTTTGT	22	66	0	8	150	4	230	215
	dme-miR-1012-3p	22	TTAGTCAAAGATTTTCCCCATA	22	53	6	68	14	9	131	121
	dme-miR-317-3p	19	AACACAGCTGGTGGTATCC	21	54	0	0	5	8	60	130
	dme-miR-263a-5p	19	AATGGCACTGGAAGAATTC	21	83	0	0	927	5	66	488
	dme-miR-995-3p	20	TAGCACCACATGATTCGGCT	21	38	0	15	38	19	359	273
	dme-miR-984-5p	21	TGAGGTAAATACGGTTGGAAT	21	20	13	148	0	0	13	0
	dme-miR-981-3p	20	TTCGTTGTCGACGAAACCTG	21	63	0	11	19	35	737	633
	dme-miR-284-5p	24	CCTGGAATTAAGTTGACTGTGTAG	20	33	3	26	2	1	54	68
	dme-miR-981-3p	21	TTCGTTGTCGACGAAACCTGC	20	52	2	93	222	80	1819	2342
	dme-miR-14-3p	20	CAGTCTTTTTCTCTCTCCTA	19	92	0	6	4	6	84	93
	dme-miR-iab-4-3p	22	TTACGTATACTGAAGGTATACC	19	24	0	2	20	34	108	282
	dme-miR-284-3p	21	GTCAGCAACTTGATTCCAGCA	18	62	1	15	4	7	49	73
	dme-miR-304-5p	21	AATCTCAATTTGTAAATGTGA	17	55	0	3	7	23	337	337
	dme-miR-31b-5p	21	GGCAAGATGTCGGCATAGCTG	17	60	0	7	0	1	69	67
	dme-miR-317-3p	17	TGAACACAGCTGGTGGT	17	181	0	0	4199	5	56	1651
	dme-miR-1-3p	18	TGGAATGTAAAGAAGTAT	17	102	0	1	385	1	26	186
	dme-miR-34-5p	17	TGGCAGTGTGGTTAGCT	17	123	0	0	348	2	141	1024
	dme-miR-998-5p	22	ACTGAATTCTCGTGGGTCTGCA	16	18	1	55	2	22	894	107
	dme-miR-12-5p	22	GAGTATTACATCAGGTACTGGT	16	25	3	59	27	37	797	671
	dme-miR-34-5p	23	GGCAGTGTGGTTAGCTGGTTGTG	16	31	1	33	0	4	80	88
	dme-miR-2a-3p	19	TCACAGCCAGCTTTGATGA	16	65	0	2	15	1	60	99
	dme-miR-275-3p	22	CAGGTACCTGAAGTAGCGCGCG	15	42	1	21	0	5	62	63
	dme-miR-12-5p	21	GAGTATTACATCAGGTACTGG	15	52	1	26	79	47	624	766
	dme-miR-2b-3p	19	TATCACAGCCAGCTTTGAT	15	39	0	2	1216	6	43	375
	dme-miR-12-5p	18	TGAGTATTACATCAGGTA	15	102	0	1	7224	26	555	3668
	dme-miR-1010-3p	22	TTTCACCTATCGTTCCATTTGC	15	19	2	24	2	15	201	158
	dme-miR-1010-3p	23	TTTCACCTATCGTTCCATTTGCA	15	41	2	31	24	18	230	160
	dme-miR-13b-3p	19	TATCACAGCCATTTTGACG	14	50	0	1	75	6	21	41
	dme-miR-970-3p	19	TCATAAGACACACGCGGCT	14	47	1	6	61	6	315	358
	dme-miR-2b-2-5p	22	TTCTTCAAAGTGGTTGTGAAAT	14	46	0	11	42	3	126	92
	dme-miR-2b-3p	21	ATCACAGCCAGCTTTGAGGAG	13	63	0	18	2	14	86	157
	dme-miR-11-5p	21	CAAGAACTTTCTCTGTGACCC	13	24	0	14	0	8	165	63
	dme-miR-279-3p	19	GACTAGATCCACACTCATT	13	54	0	1	4	1	63	73
	dme-let-7-5p	20	GAGGTAGTAGGTTGTATAGT	13	23	0	3	14	6	147	42
	dme-miR-975-5p	23	TAAACACTTCCTACATCCTGTAT	13	27	23	239	0	0	4	0
	dme-miR-263a-5p	21	ATGGCACTGGAAGAATTCACG	12	39	0	3	0	9	109	216
	dme-miR-999-3p	21	GTTAACTGTAAGACTGTGTCT	12	49	0	3	2	6	89	150
	dme-miR-317-5p	21	TGGGATACACCCTGTGCTCGC	12	52	0	11	6	6	139	51
	dme-miR-276b-3p	18	TAGGAACTTCATACCGTG	11	106	0	0	514	1	18	194
	dme-let-7-5p	17	TGAGGTAGTAGGTTGTA	11	31	0	0	2190	2	58	576
	dme-miR-190-5p	22	AGATATGTTTGATATTCTTGGT	10	24	0	18	19	21	627	243
	dme-miR-305-5p	17	ATTGTACTTCATCAGGT	10	77	0	0	3350	1	52	403
	dme-miR-12-5p	20	GAGTATTACATCAGGTACTG	10	20	0	1	13	14	176	291
	dme-miR-8-3p	17	TAATACTGTCAGGTAAA	10	57	0	0	228	0	20	80
	dme-miR-304-5p	19	TAATCTCAATTTGTAAATG	10	39	0	1	270	11	310	562
	dme-miR-279-3p	18	TGACTAGATCCACACTCA	10	41	0	1	88	4	57	105
	dme-miR-283-5p	19	AAATATCAGCTGGTAATTC	9	24	0	0	37	3	207	202
	dme-miR-190-5p	20	AGATATGTTTGATATTCTTG	9	19	0	0	499	3	46	229
	dme-miR-9b-5p	20	TCTTTGGTGATTTTAGCTGT	9	64	0	1	19	3	192	136
	dme-miR-263a-5p	21	TGGCACTGGAAGAATTCACGG	9	21	0	1	30	6	55	132
	dme-miR-1010-3p	24	TTTCACCTATCGTTCCATTTGCAG	9	63	16	137	118	36	622	350
	dme-miR-11-3p	20	ATCACAGTCTGAGTTCTTGC	8	34	0	0	53	8	77	151
	dme-miR-317-3p	19	GAACACAGCTGGTGGTATC	8	47	0	3	33	0	75	69
	dme-miR-263a-5p	22	TGGCACTGGAAGAATTCACGGG	8	36	0	5	1	4	37	123
	dme-miR-iab-8-5p	23	TTACGTATACTGAAGGTATACCG	8	9	0	0	1	32	240	272
	dme-miR-1010-3p	21	TTTCACCTATCGTTCCATTTG	8	6	0	1	17	3	73	118
	dme-miR-277-3p	19	AAATGCACTATCTGGTACG	7	41	0	0	0	4	59	92
	dme-miR-277-3p	19	AATGCACTATCTGGTACGA	7	22	0	0	16	4	63	111
	dme-miR-263a-5p	22	ATGGCACTGGAAGAATTCACGG	7	59	1	15	21	16	96	325
	dme-miR-304-3p	21	CACTTTGCAATTGGAGATTGC	7	16	0	2	2	6	134	56
	dme-miR-34-5p	19	GCAGTGTGGTTAGCTGGTT	7	55	0	1	14	5	43	147
	dme-miR-998-3p	21	TAGCACCATGAGATTCAGCTC	7	12	0	5	1	3	38	146
	dme-miR-10-5p	18	ACCCTGTAGATCCGAATT	6	450	0	1	172	0	29	90
	dme-miR-33-3p	22	CAATACAACTTCAGTGCAAGCT	6	254	0	7	0	4	143	35
	dme-miR-34-3p	19	CAGCCACTATCTTCACTGC	6	22	1	0	298	1	10	60
	dme-miR-283-3p	21	CGGAATTTCAGTTGGTATCGA	6	17	0	1	0	10	142	111
	dme-miR-12-5p	19	GAGTATTACATCAGGTACT	6	39	0	1	11	8	103	198
	dme-miR-34-5p	19	GGCAGTGTGGTTAGCTGGT	6	44	0	3	2	1	162	125
	dme-miR-275-3p	18	TCAGGTACCTGAAGTAGC	6	87	0	0	237	0	12	85
	dme-miR-4976-5p	22	TCCAGGCTGTCGTCCATGGAGT	6	20	0	11	0	12	334	303
	dme-miR-10-5p	19	ACCCTGTAGATCCGAATTT	5	273	0	4	0	0	15	14
	dme-miR-11-3p	18	CATCACAGTCTGAGTTCT	5	107	1	2	1904	5	235	1552
	dme-miR-2b-3p	18	TATCACAGCCAGCTTTGA	5	26	0	1	922	2	56	384
	dme-miR-970-3p	20	CATAAGACACACGCGGCTAT	4	19	0	1	15	11	127	218
	dme-miR-7-5p	19	TGGAAGACTAGTGATTTTG	4	19	0	5	283	2	74	168
	dme-miR-959-3p	22	TTGTCATCGGGGGTATTATGAA	4	11	10	182	0	0	2	2
	dme-miR-277-3p	17	TAAATGCACTATCTGGT	3	29	0	0	553	0	38	275
	dme-miR-12-5p	17	TGAGTATTACATCAGGT	3	29	0	0	72	1	33	222
	dme-miR-375-3p	18	TTTGTTCGTTTGGCTTAA	3	44	0	1	3044	23	680	1797
	dme-miR-11-3p	17	CATCACAGTCTGAGTTC	2	37	0	1	964	1	119	799
	dme-miR-12-5p	18	TATTACATCAGGTACTGG	2	4	0	0	6	2	40	152
	dme-miR-1004-3p	22	TCTCACATCACTTCCCTCACAG	2	2	0	38	15	11	103	58
	dme-miR-279-3p	17	TGACTAGATCCACACTC	2	38	0	0	245	1	35	124
	dme-miR-375-3p	19	TGTTCGTTTGGCTTAAGTT	2	3	0	0	7	11	102	140
	dme-miR-375-3p	17	TTTGTTCGTTTGGCTTA	2	19	0	0	1537	3	74	735
	dme-miR-12-5p	21	AGTATTACATCAGGTACTGGT	1	7	0	3	0	7	160	148
	dme-miR-8-5p	18	CATCTTACCGGGCAGCAT	1	23	0	0	155	1	7	40
	dme-miR-33-5p	17	GTGCATTGTAGTCGCAT	1	15	0	0	305	0	9	116
	dme-miR-2b-3p	17	TCACAGCCAGCTTTGAT	1	7	0	0	181	0	2	76
	dme-miR-970-3p	18	TCATAAGACACACGCGGC	1	16	0	1	96	2	75	241
	dme-miR-9b-5p	17	TCTTTGGTGATTTTAGC	1	7	0	0	158	0	4	55
	dme-miR-190-5p	18	AGATATGTTTGATATTCT	0	1	0	0	432	1	4	59
	dme-miR-12-5p	20	AGTATTACATCAGGTACTGG	0	10	0	2	31	12	109	222
	dme-miR-12-5p	19	GTATTACATCAGGTACTGG	0	6	0	0	12	5	75	135
	dme-miR-12-5p	20	GTATTACATCAGGTACTGGT	0	6	0	2	17	4	119	99
	dme-miR-375-3p	19	GTTCGTTTGGCTTAAGTTA	0	1	0	0	16	4	58	135
	dme-miR-304-5p	18	TAATCTCAATTTGTAAAT	0	5	0	0	1227	1	24	218
	dme-miR-995-3p	18	TAGCACCACATGATTCGG	0	7	0	0	46	0	51	187
	dme-miR-970-3p	17	TCATAAGACACACGCGG	0	6	0	0	434	0	36	448
	dme-miR-375-3p	20	TGTTCGTTTGGCTTAAGTTA	0	6	0	0	27	12	158	214
	dme-miR-981-3p	19	TTCGTTGTCGACGAAACCT	0	3	0	0	5	1	90	286
